# Supplementary material for: CRP1 Protein: (dis)similarities between Arabidopsis thaliana and Zea mays
Source: Front Plant Sci. 2017 Feb 15;8:163. doi: 10.3389/fpls.2017.00163 (PMC5309229; doi:10.3389/fpls.2017.00163)
Supplement: Supplementary file 2 [file Table_2.XLSX]

## Sheet: Foglio1
Oligonucleotide sequences
		Locus	Gene	Sense primer (5´ to 3´)	Antisense primer (5´ to 3´)	Experiment	Nucleotides added at 5´ end
		At5g42310	AtCRP1	ACACCATTGACATACAATGCC	GTCTCAACTCCTCAAACAAAGC	AtCRP1-1 Genotyping	/
		At5g42310	AtCRP1	CGATTTCGGAACCACCATCAAACAGGA	GTCTCAACTCCTCAAACAAAGC	atrcp1-1 Genotyping	/
		At5g42310	AtCRP1	GATGAAGAGCCAAGGTATCC	GTGATGTGTGGTTTGTGTCG	AtCRP1-2 Genotyping	/
		At5g42310	AtCRP1	TAGCATCTGAATTTCATAACCAATCTCGATACAC	GTGATGTGTGGTTTGTGTCG	atrcp1-2 Genotyping	/
		At5g42310	AtCRP1	*GCTTGACGGATACTAACGAG	**TGAGGCTCTTAACGTCTGC	Complementation with genomic locus	attB sites
		At5g42310	AtCRP1	*GCTTGACGGATACTAACGAG	**AGTCTTCTTCTTCTTTTTCG	Promoter analysis	attB sites
		At5g42310	AtCRP1	*AACGCCATTGGAGAAGAGCAC	**TGAGGCTCTTAACGTCTGC	Subcellular localization	attB sites
		At2g31400	GUN1	*TCCTTTCAATGGCGTCAACG	**ACAAAAGAAGAGGCTGTAAAGCAAACG	Subcellular localization	attB sites
		ATCG00680	probe A	CGCGGATCCTGGTTGGGCTGGTTC	CGCGGATCCAGTTACACCTACTTG	NB	/
		ATCG00710	probe B	CGCGGATCCGGATCTATGCTAAG	CGCGGATCCGGAAATATACAATG	NB	/
		ATCG00710-ATCG00720	probe C	GACTGAGAAGAATCTTGAAGTTCTAGC	CTTGATAAAGATGACAGACCC	NB	/
		ATCG00720	probe D	TACTTCGTCGGATATTCATTCGAG	TGAGATAGGTAAACCAAGGTTACTC	NB	/
		ATCG00720	probe E	TGGTTCGAAGAACGTCTTGAGATTCAGGCG	CCGACCATCGATGAACTGATCGGATTAACCAACC	NB	/
		ATCG00720-ATCG00730	probe F	GTCCTAATGATGATCCTGCACG	CATAAATCGAGTCGATGCAGAG	NB; SB	/
		ATCG00730	probe G	GTGTCTTTGTTCCAACCACTGTGTAAGCC	CAGGTAAATGCTCAACACCCACGTAAGC	NB	/
		ATCG00730	probe H	ACCCGCATGGCCCAACGACCTTTTA	GGGTACGGTTAATAATCCCGCTGGTACTGAAACC	NB	/
		ATCG00540	petA	AGGGAAGAGATTACTCGCTC	GGATAAATCTGACCCCTTCC	NB; SB	/
		ATCG01060	psaC	TGTACTCAATGTGTCCGAGC	AGCTAGACCCATACTTCGAG	NB; SB	/
		ATCG00350	psaA	AGGCTTCCACAGTTTTGGTTT	CCCAAACATCTGACTGCATTT	NB	/
		ATCG00120	atpA	TTCTTCCGTGGCTCAGGTAG	AATAGCAGGTCTGATTCCAG	NB; SB	/
		ATCG01120	rps15	AAAGAAGAAAGCAGGGGATCC	CGAGTTTTTAATTCCCG	SB	/
		ATCG00920; ATCG01210	rrn16	ATCTCATGGAGAGTTCGATCCTG	TACGGCTACCTTGTTACGACTTC	NB
		ATCG00950; ATCG01180	rrn23 3'	AGACATGTCTGTGAAGATGC	CTTTCAGCAGTTATCCGCTC	NB
		ATCG00960; ATCG01170	rrn4.5	GAAGGTCACGGCGAGACGAGCC	GTTCAAGTCTACCGGTCTGTTAGG	NB
		ATCG00970; ATCG01160	rrn5	TATTCTGGTGTCCTAGGCGTAG	ATCCTGGCGTCGAGCTATTTTTCC	NB
		At5g42310	AtCRP1	GATGAAGAGCCAAGGTATCC	GCTTTAGTCCATCCGATGTC	qRT-PCR	/
		AT4G36800	UBIQUITIN	CTGTTCACGGAACCCAATTC	GGAAAAAGGTCTGACCGACA	qRT-PCR	/
		AT2G28390	SAND	CAGACAAGGCGATGGCGATA	GCTTTCTCTCAAGGGTTTCTGGGT	qRT-PCR	/
		NB, Northern Blot; SB, Slot Blot; real time, qRT-PCR, Real-time PCR; attB sites:
		GGGGACAAGTTTGTACAAAAAAGCAGGCT*; GGGGACCACTTTGTACAAGAAAGCTGGGT**
